# Supplementary material for: Exploratory analysis of lateral pelvic sentinel lymph node status for optimal management of laparoscopic lateral lymph node dissection in advanced lower rectal cancer without suspected lateral lymph node metastasis
Source: BMC Cancer. 2021 Aug 11;21:911. doi: 10.1186/s12885-021-08480-6 (PMC8356457; doi:10.1186/s12885-021-08480-6)
Supplement: Supplementary file 1 — Additional file 1. [file 12885_2021_8480_MOESM1_ESM.xlsx]

## Sheet: PDE　ICG Book用20140620
Number	SPICE	DateOp.	Age	Gender	Location	AV(mm)	AV1	DL(mm)	DL1	Operation	Type(tumor)	Size(tumor)	最大径1	Curability(Japan)	Histology	Histology1	ly1	v1	Sndetection	TimeSNbiopsy	BleedSLbiopsy	DetectLapLPSN側方SN検出	No.ofLPSN	No.of +veLPSN	BasinLapLPSN	StatusLPSN	NoLN(upward)	MetLN(upward)	UpwardLNstatus	NoLN(lateral)	MetLN(lateral)	LateralLNstatus	non-LPSNstatus	NoLN(total)	MetLN(total)	TNM-T	TNM-T1	TNM-N	TNM-M	TNM Stage
1	○	2016-12-07	43	Male	Rb	40	<50	20	<30	sLAR	1	10	<4.5	curA	mod	well/mod	ly(+)	v(+)	SPICE	55	15	NA	0	0	NA	NA	8	2	Positive	2	0	Negative	Negative	10	2	2	T2	N1	M0	III
2	○	2017-01-13	66	Female	RbP	10	<50	0	<30	APR	1	40	<4.5	curA	mod	well/mod	ly(-)	v(+)	SPICE	50	0	NA	0	0	NA	NA	10	0	Negative	16	0	Negative	Negative	26	0	2	T2	N0	M0	I
3	○	2017-04-28	73	Female	Rb	80	≧50	60	≧30	sLAR	2	50	≧4.5	curA	mod	well/mod	ly(-)	v(-)	SPICE	44	20	Detection	1	0	283R	SN Negative	17	0	Negative	8	0	Negative	Negative	25	0	2	T2	N0	M0	I
4	○	2017-05-31	72	Male	Rb	40	<50	20	<30	sLAR	2	60	≧4.5	curA	well	well/mod	ly(-)	v(+)	SPICE	52	0	Detection	1	0	263PL	SN Negative	14	1	Positive	10	0	Negative	Negative	24	1	3	T3/4	N1	M0	III
5	○	2017-06-01	65	Male	RbP	10	<50	0	<30	APR	2	30	<4.5	curA	mod	well/mod	ly(+)	v(+)	SPICE	42	0	Detection	2	0	283R,283L	SN Negative	9	2	Positive	8	0	Negative	Negative	17	2	3	T3/4	N1	M0	III
6	○	2017-09-22	58	Female	Rb	50	≧50	30	≧30	sLAR	2	40	≧4.5	curA	mod	well/mod	ly(-)	v(+)	SPICE	68	15	Detection	1	0	273L	SN Negative	15	3	Positive	15	0	Negative	Negative	30	3	3	T3/4	N1	M0	III
7	○	2017-12-01	70	Male	Rb	60	≧50	30	≧30	sLAR	2	45	≧4.5	curA	mod	well/mod	ly(-)	v(+)	SPICE	42	0	Detection	1	0	283L	SN Negative	13	0	Negative	39	0	Negative	Negative	52	0	3	T3/4	N0	M0	II
8	○	2018-01-31	44	Male	Rab	60	≧50	30	<30	LAR	2	30	<4.5	curA	mod	well/mod	ly(-)	v(-)	SPICE	55	15	NA	0	0	NA	NA	16	0	Negative	6	0	Negative	Negative	22	0	3	T3/4	N0	M0	II
9	○	2018-02-06	80	Female	Rb	50	≧50	20	<30	sLAR	2	60	≧4.5	curA	mod	well/mod	ly(-)	v(+)	SPICE	47	0	Detection	5	1	263DR,283RL	SN Positive	19	1	Positive	18	1	Positive	Negative	37	2	3	T3/4	N1a	M1	IV
10	○	2018-06-27	70	Male	Rab	70	≧50	40	≧30	LAR	2	80	≧4.5	curA	well	well/mod	ly(-)	v(+)	SPICE	38	0	Detection	2	0	283L,263DL	SN Negative	29	2	Positive	3	0	Negative	Negative	32	2	4	T3/4	N1b	M0	III
11	○	2018-07-31	80	Male	Rb	50	≧50	20	<30	sLAR	2	40	<4.5	curA	muc	muc	ly(-)	v(+)	SPICE	40	0	Detection	13	0	263PR,263DL,283RL,293R	SN Negative	12	2	Positive	29	0	Negative	Negative	41	2	4	T3/4	N1b	M0	III
12	○	2018-08-15	76	Female	Rs	70	≧50	50	≧30	LAR	2	60	≧4.5	curA	mod	well/mod	ly(-)	v(+)	SPICE	40	0	Detection	0	0	263DL	SN Negative	17	0	Negative	5	0	Negative	Negative	22	0	3	T3/4	N0	M0	II
13	○	2018-08-21	68	Female	Rb	45	<50	20	<30	sLAR	2	30	<4.5	curA	mod	well/mod	ly(-)	v(-)	SPICE	35	0	Detection	1	0	283L	SN Negative	16	0	Negative	2	0	Negative	Negative	18	0	2	T2	N0	M0	I
14	○	2018-08-27	73	Male	Rb	70	≧50	40	≧30	sLAR	2	50	≧4.5	curA	well	well/mod	ly(-)	v(-)	SPICE	30	0	NA	2	0	NA	NA	11	0	Negative	27	0	Negative	Negative	38	0	2	T2	N0	M0	I
15	○	2018-09-28	53	Female	RbP	30	<50	5	<30	APR	2	40	<4.5	curA	mod	well/mod	ly(-)	v(+)	SPICE	48	0	Detection	5	0	263PR,263PL,283R283L	SN Negative	20	2	Positive	23	0	Negative	Negative	43	2	3	T3/4	N1b	M0	III
16	○	2018-10-16	46	Female	Rab	50	≧50	25	<30	sLAR	2	45	≧4.5	curA	mod	well/mod	ly(-)	v(-)	SPICE	42	0	Detection	6	0	283R,283L	SN Negative	15	0	Negative	17	0	Negative	Negative	32	0	3	T3/4	N0	M0	II
17	○	2018-10-17	79	Female	Rb	20	<50	0	<30	APR	5	45	≧4.5	curA	mod	well/mod	ly(-)	v(+)	SPICE	40	10	Detection	2	0	283R,283L	SN Negative	11	0	Negative	20	0	Negative	Negative	31	0	3	T3/4	N0	M0	II
18	○	2018-11-19	76	Male	Rb	30	<50	20	<30	APR	3	40	<4.5	curA	mod	well/mod	ly(+)	v(+)	SPICE	25	0	NA	0	0	NA	NA	12	6	Positive	9	1	Positive	Positive	21	7	4	T3/4	N2b	M1	IV
19	○	2018-12-05	49	Male	Rb	50	≧50	30	≧30	sLAR	2	45	≧4.5	curA	well	well/mod	ly(-)	v(+)	SPICE	39	0	Detection	3	0	263DR,283L	SN Negative	13	0	Negative	21	0	Negative	Negative	34	0	2	T2	N0	M0	I
20	○	2019-02-27	50	Female	Rab	70	≧50	50	≧30	LAR	2	50	≧4.5	curA	well	well/mod	ly(-)	v(+)	SPICE	59	0	Detection	2	0	283R,283L	SN Negative	13	4	Positive	10	0	Negative	Negative	23	4	3	T3/4	N2a	M0	III
21	○	2019-03-15	64	Male	RbP	15	<50	0	<30	APR	1	50	≧4.5	curA	well	well/mod	ly(-)	v(-)	SPICE	55	10	Detection	11	0	263DL,283R,283L	SN Negative	12	0	Negative	22	0	Negative	Negative	34	0	2	T2	N0	M0	I
			68			50						45								42	0		2
